# Supplementary material for: Minimally Invasive Surgical Techniques for Renal Cell Carcinoma with Intravenous Tumor Thrombus: A Systematic Review of Laparoscopic and Robotic-Assisted Approaches
Source: Curr Oncol. 2025 Apr 28;32(5):256. doi: 10.3390/curroncol32050256 (PMC12109617; doi:10.3390/curroncol32050256)
Supplement: Supplementary file 1 [file curroncol-32-00256-s001.zip]

Archive with 3 entries (3 files):
- curroncol-3545779-supplementary/Table for GRADE (Tables S6-S8).pdf
- curroncol-3545779-supplementary/Table for RoB (Tables S1-S5).pdf
- curroncol-3545779-supplementary/text file for Search Strategy.pdf
